# Supplementary material for: Genetically variant human pluripotent stem cells selectively eliminate wild-type counterparts through YAP-mediated cell competition
Source: Dev Cell. 2021 Sep 13;56(17):2455–2470.e10. doi: 10.1016/j.devcel.2021.07.019 (PMC8443275; doi:10.1016/j.devcel.2021.07.019)
Supplement: Table S1. Differentially expressed genes from different KEGG pathway analyses (cell cycle, adherens junctions, tight junctions, and ribosome biogenesis) between loser and winner cells in separate and co-culture conditions, related to Figure 5 [file mmc2.xlsx]

## Sheet: Cell cycle
			Winner Co-culture vs Winner Separate		Winner Co-culture vs Loser Co-culture		Winner Separate vs Loser Separate		Loser Co-culture vs Loser Separate
Gene ID	Chromosome	Band	log2FoldChange	padj	log2FoldChange	padj	log2FoldChange	padj	log2FoldChange	padj
CDC14A	1	p21.2	0.031069	1	-0.36801	0.048361	-0.27154	0.13922	0.12801	0.73442
CDC7	1	p22.1	-0.10108	1	0.076821	0.94663	0.11233	0.56057	-0.065465	0.92175
GADD45A	1	p31.3	0.49893	1	1.2852	1.6573e-10	1.0887	1.3906e-18	0.3026	0.089953
ORC1	1	p32.3	-0.072967	1	0.37723	0.004253	0.2887	0.01303	-0.161	0.32436
CDKN2C	1	p32.3	1.6272	1	1.7021	1	-0.20732	1	-0.27592	1
CDC20	1	p34.2	0.033241	1	0.52642	6.4209e-06	0.52837	8.6757e-08	0.035552	1
HDAC1	1	p35.2	-0.016183	1	0.47959	8.0712e-05	0.5271	2.1004e-07	0.031488	1
SFN	1	p36.11	0.0071145	1	1.0131	0.00011174	1.3314	4.6785e-14	0.32636	0.44215
E2F2	1	p36.12	0.035729	1	0.40484	0.0308	0.511	0.006648	0.14208	0.78005
ZBTB17	1	p36.13	-0.023002	1	0.65229	5.5696e-06	0.93835	3.6321e-14	0.26338	0.15012
MAD2L2	1	p36.22	-0.039997	1	0.48154	5.9586e-05	0.6067	6.0797e-10	0.085516	0.75711
TGFB2	1	q41	0.05038	1	-2.0264	3.2939e-10	-2.2402	0.00076888	-0.16358	1
YWHAQ	2	p25.1	-0.012261	1	-0.11275	0.69364	-0.21926	0.051927	-0.11867	0.5148
ANAPC1	2	q13	-0.022264	1	-0.10776	0.73295	-0.26126	0.022018	-0.1752	0.23528
BUB1	2	q13	0.04609	1	-0.35151	0.046303	0.044364	1	0.44188	0.00082821
MCM6	2	q21.3	0.023881	1	-0.080834	0.90148	-0.31486	0.0029258	-0.20977	0.10474
ORC4	2	q23.1	-0.063066	1	0.11763	0.73471	0.050514	0.96976	-0.13008	0.54277
ORC2	2	q33.1	0.033139	1	-0.016113	1	-0.12989	0.41055	-0.080447	0.83849
CDC25A	3	p21.31	-0.021015	1	0.07459	0.93222	-0.25466	0.049743	-0.34962	0.028123
GSK3B	3	q13.33	0.10562	1	-0.12502	0.6261	-0.20743	0.087264	0.023471	1
MCM2	3	q21.3	-0.048653	1	-0.062172	1	-0.30496	0.0063468	-0.2907	0.01476
ANAPC13	3	q22.2	0.044582	1	0.35956	0.014917	-0.094314	0.6823	-0.40897	0.0016904
STAG1	3	q22.3	-0.28966	1	0.1584	0.57221	-0.52377	0.019431	-0.97113	4.6641e-06
TFDP2	3	q23	-0.14308	1	-0.42779	0.00081617	-0.35772	0.001319	-0.072798	0.88811
ATR	3	q23	0.088839	1	-0.14701	0.5405	0.078928	0.82043	0.3152	0.017719
PTTG2	4	p14	NA	NA	NA	NA	NA	NA	NA	NA
ANAPC4	4	p15.2	0.022981	1	0.058834	1	-0.18686	0.23164	-0.22246	0.1467
CCNA2	4	q27	0.063684	1	-0.23732	0.11842	-0.4274	2.326e-05	-0.12633	0.46785
MAD2L1	4	q27	0.072432	1	-0.094504	0.81517	-0.25295	0.025054	-0.085857	0.7672
ANAPC10	4	q31.21	0.072039	1	0.37886	0.021692	0.32293	0.038094	0.016156	1
SKP2	5	p13.2	-0.029409	1	0.048674	1	-0.30463	0.0075613	-0.38237	0.0011699
CCNB1	5	q13.2	0.079982	1	-0.06438	0.98503	-0.23789	0.033059	-0.093501	0.69834
CDK7	5	q13.2	0.089184	1	-0.12892	0.66643	-0.17171	0.25931	0.046555	1
CCNH	5	q14.3	0.051738	1	-0.10291	0.83956	0.039064	1	0.19387	0.31573
SKP1	5	q31.1	-0.011334	1	-0.1866	0.2787	-0.29214	0.0063404	-0.11677	0.53627
CDC23	5	q31.2	0.0050045	1	0.14016	0.56883	0.23786	0.059669	0.10286	0.70047
CDC25C	5	q31.2	-0.095056	1	-0.71712	1.5971e-07	-0.44443	0.00089471	0.17788	0.37404
PTTG1	5	q33.3	0.1251	1	-0.25341	0.082937	0.059959	0.93694	0.43831	0.00011322
MCM3	6	p12.2	-0.043429	1	-0.11024	0.77819	-0.32841	0.0018391	-0.26124	0.029833
CCND3	6	p21.1	0.045593	1	-0.045617	1	-0.040286	1	0.051518	1
CDKN1A	6	p21.2	1.0109	1	0.75908	0.53298	1.7794	0.0020082	2.0305	4.9724e-23
E2F3	6	p22.3	-0.17222	1	-0.18521	0.32479	-0.33894	0.0020225	-0.32539	0.0068181
TTK	6	q14.1	0.035218	1	-0.123	0.64766	-0.29014	0.0095566	-0.13185	0.46656
ORC3	6	q15	-0.08531	1	0.11702	0.70228	0.018765	1	-0.18344	0.2351
HDAC2	6	q21	0.023216	1	-0.080616	0.88188	-0.068881	0.76503	0.035039	1
MAD1L1	7	p22.3	0.07126	1	0.1184	0.78389	-0.11262	0.67334	-0.15927	0.48257
YWHAG	7	q11.23	-0.0053298	1	-0.04086	1	-0.37977	0.00018665	-0.34381	0.0020836
DBF4	7	q21.12	-0.09372	1	0.093038	0.8578	-0.22922	0.069071	-0.41566	0.00048278
CDK6	7	q21.2	0.14683	1	-1.1648	0.00090325	-1.2756	2.7136e-17	0.03583	1
MCM7	7	q22.1	0.032185	1	-0.055746	1	-0.26675	0.017227	-0.17845	0.19826
ORC5	7	q22.2	-0.036759	1	-0.096774	0.91493	-0.369	0.024668	-0.30856	0.080149
WEE2	7	q34	1.617	1	-1.3502	0.59137	-3.0184	0.10453	-0.050997	1
CUL1	7	q36.1	-0.16271	1	-0.2205	0.17726	-0.5086	7.4548e-07	-0.45039	6.8776e-05
MCM4	8	q11.21	-0.0012957	1	-0.065784	1	-0.39469	0.00011309	-0.32958	0.0091957
PRKDC	8	q11.21	-0.016638	1	0.022064	1	-0.1497	0.25746	-0.18777	0.16396
E2F5	8	q21.2	-0.12119	1	-0.16825	0.59758	-0.40545	0.00033696	-0.35812	0.0043455
CCNE2	8	q22.1	-0.20428	1	-0.037648	1	-0.94273	0.0025547	-1.1084	0.004336
YWHAZ	8	q22.3	-0.022053	1	-0.15873	0.40023	-0.23658	0.029168	-0.099717	0.65539
RAD21	8	q24.11	0.054248	1	-0.13092	0.56462	0.037912	1	0.22304	0.082006
MYC	8	q24.21	0.14577	1	-0.6272	0.024716	-1.083	3.7806e-13	-0.30928	0.065197
CDKN2B	9	p21.3	-0.098546	1	-2.0402	0.2653	-3.6448	0.016325	-1.7033	0.27399
CDKN2A	9	p21.3	0.98933	1	0.38092	1	-0.85142	0.67168	-0.24001	1
GADD45G	9	q22.2	0.49378	1	-0.14824	1	0.96803	0.012044	1.6097	0.0020213
CDC14B	9	q22.33	-0.16498	1	-0.43119	0.00065392	-0.01684	1	0.2497	0.052206
CDC26	9	q32	-0.047503	1	0.08083	0.98792	-0.22915	0.091079	-0.35757	0.032019
ABL1	9	q34.12	-0.036297	1	-0.063552	0.99355	-0.048701	0.93805	-0.020823	1
ANAPC2	9	q34.3	-0.07005	1	-0.076975	1	-0.2026	0.24164	-0.19459	0.27772
CDK1	10	q21.2	0.05353	1	-0.03871	1	0.01943	1	0.11153	0.59034
SMC3	10	q25.2	0.036365	1	-0.097282	0.78588	-0.36436	0.00034726	-0.23053	0.065647
BUB3	10	q26.13	-0.081864	1	-0.34724	0.006616	-0.32746	0.0017514	-0.061845	0.93402
CDKN1C	11	p15.4	0.2541	1	0.0026032	1	0.43794	0.053598	0.68964	0.086373
WEE1	11	p15.4	-0.016514	1	-0.6146	1.1526e-07	-0.87362	1.1787e-19	-0.27538	0.022468
CCND1	11	q13.3	0.10395	1	0.10832	0.88283	-0.54266	1.006e-05	-0.54643	6.9972e-05
ATM	11	q22.3	0.018489	1	-0.19746	0.25495	-0.1749	0.19915	0.041642	1
CHEK1	11	q24.2	0.022103	1	-0.0058422	1	-0.18209	0.1477	-0.15405	0.33513
CDKN1B	12	p13.1	0.10773	1	0.26573	0.66768	0.64629	2.0315e-05	0.48819	0.00019739
CCND2	12	p13.32	0.19127	1	0.46147	0.25652	0.90344	0.00012335	0.63276	0.034062
ESPL1	12	q13.13	-0.035822	1	0.20049	0.2575	0.15873	0.26159	-0.076874	0.85686
CDK2	12	q13.2	-0.024652	1	0.54951	1.1244e-05	0.67026	2.4658e-10	0.096461	0.74533
CDK4	12	q14.1	-0.086575	1	0.49352	0.0044666	0.25754	0.026681	-0.32221	0.013502
MDM2	12	q15	0.44865	1	0.97161	0.00057444	0.69265	0.0011462	0.16965	0.31465
ANAPC7	12	q24.11	-0.034971	1	0.4164	0.0012062	0.36622	0.00098428	-0.085022	0.81384
ANAPC5	12	q24.31	-0.0015588	1	0.47222	0.00011029	0.46872	5.5235e-06	-0.0048884	1
CCNA1	13	q13.3	0.27367	1	0.41006	0.40444	0.41482	0.1958	0.2797	0.57672
RB1	13	q14.2	-0.038017	1	-0.36566	0.010917	-0.4386	0.00015696	-0.11071	0.66851
CDC16	13	q34	-0.15298	1	-0.30709	0.027603	-0.50951	1.0447e-06	-0.35499	0.0026949
TFDP1	13	q34	-0.16774	1	0.037089	1	-0.4479	2.0969e-05	-0.65211	9.1619e-08
TGFB3	14	q24.3	0.76122	1	0.31459	0.82657	-0.65254	0.31029	-0.20567	1
BUB1B	15	q15.1	0.036454	1	-0.12137	0.63063	0.01675	1	0.17477	0.22664
CCNB2	15	q22.2	0.052518	1	-0.19233	0.27146	-0.097154	0.63304	0.14759	0.40992
SMAD3	15	q22.33	-0.082999	1	-0.36584	0.015025	-0.19838	0.17901	0.084835	0.8748
PLK1	16	p12.2	0.020892	1	-0.22897	0.15582	-0.11784	0.49214	0.13239	0.47197
CREBBP	16	p13.3	-0.10301	1	-0.14592	0.53739	-0.50779	0.00030041	-0.46388	0.0033535
PKMYT1	16	p13.3	0.045639	1	-0.23426	0.21704	-0.40091	0.013116	-0.11999	0.64643
ORC6	16	q11.2	0.073765	1	0.17693	0.38474	-0.044998	0.97445	-0.14772	0.39823
RBL2	16	q12.2	0.086988	1	-0.059967	1	0.32238	0.017265	0.46968	0.00064825
E2F4	16	q22.1	-0.013184	1	0.10795	0.78858	-0.083104	0.81214	-0.20353	0.18806
TP53	17	p13.1	-0.0022968	1	-0.33245	0.18969	-0.58239	9.115e-09	-0.25159	0.044661
YWHAE	17	p13.3	0.031469	1	-0.25538	0.069484	-0.29144	0.0045513	-0.0045791	1
CDC6	17	q21.2	-0.016774	1	0.8864	7.7375e-13	0.3671	0.00036733	-0.53563	0.00029324
CDC27	17	q21.32	0.065273	1	0.5344	7.8778e-06	0.4993	1.4444e-06	0.030506	1
ANAPC11	17	q25.3	0.10268	1	0.45044	0.00037157	0.3938	0.00043482	0.046332	1
SMAD2	18	q21.1	0.025116	1	-0.0031192	1	0.057726	0.90469	0.086107	0.80617
SMAD4	18	q21.2	0.010571	1	0.027392	1	0.10506	0.83023	0.088193	0.76513
CDKN2D	19	p13.2	-0.23951	1	-0.092354	1	-0.50466	0.23083	-0.65111	0.1098
GADD45B	19	p13.3	0.94825	1	-0.63986	0.24134	-1.4942	8.4778e-11	0.094216	1
FZR1	19	p13.3	-0.12563	1	-0.26355	0.13812	-0.25976	0.10659	-0.12081	0.65909
CCNE1	19	q12	-0.10835	1	0.21054	0.30919	0.056498	0.90271	-0.26173	0.066018
TGFB1	19	q13.2	-0.14836	1	-0.48566	0.060138	-0.37942	0.042307	-0.041782	1
PCNA	20	p12.3	0.059267	1	-0.040429	1	-0.22053	0.055573	-0.12077	0.51159
CDC25B	20	p13	-0.03154	1	-0.14015	0.62964	0.031192	1	0.14018	0.52337
E2F1	20	q11.22	-0.00095041	1	0.19706	0.47781	0.24715	0.063885	0.05002	1
RBL1	20	q11.23	0.062915	1	-0.13549	0.90045	-0.42874	0.00098258	-0.22974	0.42201
YWHAB	20	q13.12	-0.012751	1	-0.16417	0.39792	-0.38855	0.00012405	-0.23684	0.05443
CDC45	22	q11.21	-0.052008	1	0.16017	0.56537	-0.010437	1	-0.22239	0.22299
CHEK2	22	q12.1	0.060036	1	-0.14955	0.50618	0.15566	0.36066	0.36515	0.0034015
MCM5	22	q12.3	-0.17596	1	-0.19161	0.72168	-0.41273	0.0092849	-0.39617	0.00074079
YWHAH	22	q12.3	0.040459	1	-0.35047	0.0070081	-0.63115	1.6578e-10	-0.23994	0.058706
RBX1	22	q13.2	-0.281	1	-0.24167	1	0.21142	0.90242	0.17256	1
EP300	22	q13.2	-0.03335	1	-0.18081	0.30259	-0.41291	5.7888e-05	-0.26475	0.03233
SMC1B	22	q13.31	0.32081	1	0.53169	0.98656	3.2398	0.0033508	3.0307	0.19951
SMC1A	X	p11.22	0.055408	1	0.17196	0.36065	-0.0683	0.78042	-0.18454	0.18633
CCNB3	X	p11.22	0.37209	1	1.2966	0.12434	1.1642	0.28109	0.24102	1
STAG2	X	q25	-0.067147	1	-1.0395	1.1866e-21	-1.1342	1.6578e-26	-0.16166	0.33966

## Sheet: Adherens junctions
			Winner Co-culture vs Winner Separate		Winner Co-culture vs Loser Co-culture		Winner Separate vs Loser Separate		Loser Co-culture vs Loser Separate
Gene ID	Chromosome	Band	log2FoldChange	padj	log2FoldChange	padj	log2FoldChange	padj	log2FoldChange	padj
CDC42	1	p36.12	-0.017647	1	0.53727	3.5504e-06	0.44816	7.8538e-06	-0.10663	0.6097
SSX2IP	1	p22.3	-0.15109	1	0.12073	0.72373	0.075283	0.81762	-0.19624	0.21782
PTPRF	1	p34.2	0.059613	1	0.42726	0.00036071	0.50926	2.8796e-07	0.14206	0.37531
NECTIN4	1	q23.3	1.1748	1	0.61902	0.60884	0.22063	1	0.77649	0.32158
WASF2	1	p36.11	0.095136	1	0.56019	1.3821e-06	0.7609	5.4187e-15	0.29623	0.013158
FARP2	2	q37.3	0.057771	1	0.034968	1	-0.12737	0.73376	-0.10416	0.86211
CTNNA2	2	p12	-0.080599	1	-0.7107	0.0067501	0.11376	0.91817	0.7438	1.7702e-05
ACP1	2	p25.3	-0.068581	1	0.14395	0.53598	0.1443	0.34646	-0.068195	0.90645
TCF7L1	2	p11.2	-0.026114	1	-0.083404	0.88283	-0.078623	0.76048	-0.020834	1
RHOA	3	p21.31	-0.00031127	1	-0.038763	1	-0.031157	0.99781	0.0073642	1
TGFBR2	3	p24.1	-0.045439	1	-0.056704	1	0.097415	0.7569	0.10983	0.77664
CTNNB1	3	p22.1	-0.024122	1	0.11327	0.67829	-0.004634	1	-0.1417	0.3697
NECTIN3	3	q13.13	-0.2229	1	-0.32017	0.032488	-0.72223	2.724e-06	-0.62431	0.00016481
LEF1	4	q25	0.11192	1	-0.82883	0.53679	-1.1905	0.13292	-0.24995	1
CTNNA1	5	q31.2	0.057918	1	-0.14479	0.50034	-0.1286	0.36492	0.074365	0.84927
TCF7	5	q31.1	-0.20831	1	-0.44862	0.037707	-0.19977	0.51199	0.040788	1
FER	5	q21.3	0.018216	1	0.12004	0.79379	-0.24751	0.10139	-0.34892	0.021575
FYN	6	q21	-0.015139	1	-0.031457	1	0.25391	0.044843	0.27019	0.036045
WASF1	6	q21	-0.057112	1	-0.34058	0.016919	-0.42339	0.0002155	-0.13958	0.48886
AFDN	6	q27	-0.059878	1	-0.20499	0.21053	-0.35811	0.00048403	-0.21258	0.097265
MAP3K7	6	q15	-0.0065829	1	-0.020172	1	-0.013575	1	0.00026307	1
CSNK2B	6	p21.33	-0.48641	1	0.012158	1	0.13875	0.76076	-0.36038	0.13998
ACTB	7	p22.1	0.11303	1	-0.49895	0.00023724	-0.80252	7.9022e-18	-0.19003	0.15907
MET	7	q31.2	-0.062716	1	0.18491	0.40386	0.032369	1	-0.21482	0.19248
WASL	7	q31.32	-0.064574	1	-0.21497	0.19636	-0.28487	0.013444	-0.13411	0.47383
RAC1	7	p22.1	0.006	1	0.040275	1	0.015892	1	-0.018391	1
EGFR	7	p11.2	0.1318	1	0.27682	0.15197	0.4315	0.0045443	0.28664	0.10264
SNAI2	8	q11.21	0.17297	1	-0.97936	0.32592	-1.4045	0.081473	-0.25376	1
FGFR1	8	p11.23	-0.10553	1	-0.20193	0.22595	0.029464	1	0.12642	0.46947
TGFBR1	9	q22.33	-0.10749	1	-0.40431	0.00224	-0.45239	2.2356e-05	-0.15511	0.32838
VCL	10	q22.2	0.059946	1	-0.50672	1.33e-05	-1.0749	3.4508e-22	-0.50765	1.0749e-05
SORBS1	10	q24.1	0.045276	1	-0.66443	2.6449e-05	-0.74254	6.7904e-12	-0.032663	1
PARD3	10	p11.21	0.040746	1	-0.34264	0.01228	-0.44798	2.1361e-05	-0.064326	0.90978
TCF7L2	10	q25.2	0.048865	1	-0.47467	0.028651	-0.43931	3.4141e-05	0.084336	0.95102
CTNNA3	10	q21.3	-0.015073	1	0.6547	0.032774	0.59307	0.21019	-0.07507	1
NECTIN1	11	q23.3	-0.059418	1	0.20519	0.50709	0.061093	0.83636	-0.20257	0.19058
PTPRJ	11	p11.2	0.062569	1	-0.14857	0.57932	-0.3474	0.032219	-0.13588	0.59064
CTNND1	11	q12.1	0.027735	1	-0.35906	0.004491	-0.52034	1.3321e-07	-0.13315	0.42983
CSNK2A3	11	p15.4	0.91148	1	0.55963	0.98378	-0.63607	0.92544	-0.28278	1
PTPN6	12	p13.31	0.0088777	1	0.69011	7.5156e-07	1.2141	9.5702e-21	0.53306	0.00091814
PTPRB	12	q15	-0.042476	1	0.19346	0.5755	0.79211	0.00039015	0.55692	0.027648
WASF3	13	q12.13	0.055137	1	0.015041	1	0.37479	0.01244	0.41511	0.00077432
LMO7	13	q22.2	0.27781	1	-1.23	3.7464e-20	-1.5716	5.2554e-13	-0.063662	1
ACTN1	14	q24.1	-0.042821	1	-0.065839	0.97932	-0.36937	0.00041513	-0.34574	0.0024753
TJP1	15	q13.1	0.014508	1	-0.33075	0.012458	-0.58556	2.6151e-09	-0.2399	0.055199
IGF1R	15	q26.3	0.14736	1	-0.31118	0.02208	-0.33181	0.001892	0.12697	0.48181
IQGAP1	15	q26.1	-0.012731	1	-0.37642	0.0026252	-0.49869	3.964e-07	-0.13453	0.42234
SMAD3	15	q22.33	-0.082999	1	-0.36584	0.015025	-0.19838	0.17901	0.084835	0.8748
CREBBP	16	p13.3	-0.10301	1	-0.14592	0.53739	-0.50779	0.00030041	-0.46388	0.0033535
CDH1	16	q22.1	-0.0070208	1	-0.00071456	1	0.073424	0.77855	0.067449	0.89497
CSNK2A2	16	q21	-0.034971	1	-0.096573	0.83495	-0.13545	0.35781	-0.073498	0.84747
MAPK3	16	p11.2	-0.006387	1	-0.30193	0.070089	-0.20299	0.32969	0.092867	0.87144
NLK	17	q11.2	-0.16851	1	-0.21943	0.22977	-0.23358	0.084191	-0.18217	0.27712
ERBB2	17	q12	-0.32345	1	0.30198	0.7784	0.19691	0.58055	-0.42735	0.054833
RAC3	17	q25.3	0.020509	1	0.59527	1.4733e-06	0.56784	1.3317e-07	-0.0067833	1
BAIAP2	17	q25.3	-0.0033563	1	0.6079	0.00072143	0.61114	0.020841	0.00096976	1
ACTG1	17	q25.3	0.12158	1	-0.0016177	1	-0.15635	0.2329	-0.032762	1
SMAD4	18	q21.2	0.010571	1	0.027392	1	0.10506	0.83023	0.088193	0.76513
PTPRM	18	p11.23	0.034636	1	0.090241	1	0.27752	0.36419	0.22196	0.49293
YES1	18	p11.32	0.017919	1	-0.00090598	1	0.19858	0.11821	0.21763	0.096678
NECTIN2	19	q13.32	0.10368	1	-0.12187	0.6718	-0.16002	0.25354	0.065938	0.90645
ACTN4	19	q13.2	0.097098	1	-0.1705	0.37091	-0.46331	4.1873e-06	-0.19509	0.14606
INSR	19	p13.2	0.09057	1	-0.60729	0.0011034	-0.22837	0.10878	0.46966	0.0042804
CSNK2A1	20	p13	0.041588	1	0.025145	1	0.047653	0.96259	0.064278	0.90856
SNAI1	20	q13.13	0.18181	1	0.17138	0.72187	0.78965	0.0011107	0.80093	0.0021724
PTPN1	20	q13.13	-0.056301	1	0.18445	0.34288	-0.12098	0.51614	-0.3611	0.0030455
SRC	20	q11.23	-0.0056539	1	0.095991	0.85527	0.071953	0.82935	-0.028722	1
MAPK1	22	q11.22	0.018627	1	0.0060861	1	-0.069831	0.78677	-0.056883	0.97685
EP300	22	q13.2	-0.03335	1	-0.18081	0.30259	-0.41291	5.7888e-05	-0.26475	0.03233
RAC2	22	q13.1	-0.1457	1	0.04969	1	0.63301	0.081343	0.43743	0.40333
WAS	X	p11.23	0.057904	1	0.63142	0.48912	1.687	0.011031	1.1142	0.53745

## Sheet: Tight junctions
			Winner Co-culture vs Winner Separate		Winner Co-culture vs Loser Co-culture		Winner Separate vs Loser Separate		Loser Co-culture vs Loser Separate
Gene ID	Chromosome	Band	log2FoldChange	padj	log2FoldChange	padj	log2FoldChange	padj	log2FoldChange	padj
RAP1A	1	p13.2	0.054156	1	0.5062	4.7165e-05	0.36524	0.0012456	-0.086542	0.79262
PRKACB	1	p31.1	-0.13557	1	-0.09037	0.88302	-0.46504	2.888e-05	-0.50968	0.00017783
PATJ	1	p31.3	0.03899	1	0.60119	0.0038781	0.57806	0.00014237	0.015781	1
JUN	1	p32.1	1.0883	1	0.43487	0.84555	-0.40091	0.22482	0.25269	0.78163
PRKAA2	1	p32.2	0.073364	1	0.52903	0.10197	1.203	6.7628e-05	0.74713	0.0038814
CLDN19	1	p34.2	0.061294	1	0.90576	1.7124e-08	1.8012	1.2247e-24	0.95738	0.0017381
CDC42	1	p36.12	-0.017647	1	0.53727	3.5504e-06	0.44816	7.8538e-06	-0.10663	0.6097
PRKCZ	1	p36.33	0.10938	1	0.48522	0.00039018	0.47219	9.8217e-05	0.096647	0.78957
PRKAB2	1	q21.1	0.082118	1	0.34136	0.011721	0.3609	0.0011862	0.10194	0.71316
CGN	1	q21.3	0.06266	1	-0.060516	1	-0.37533	0.00047166	-0.25155	0.049172
RAB13	1	q21.3	-0.015294	1	0.025061	1	-0.35626	0.01116	-0.39664	0.029546
ARHGEF2	1	q22	-0.093228	1	0.059455	1	0.11647	0.63525	-0.036004	1
CD1A	1	q23.1	NA	NA	NA	NA	NA	NA	NA	NA
CD1B	1	q23.1	NA	NA	NA	NA	NA	NA	NA	NA
CD1C	1	q23.1	0.022645	1	-0.60662	0.8419	-1.465	0.29911	-0.83649	0.65495
CD1D	1	q23.1	0.18316	1	0.89329	5.1733e-05	2.0907	4.0403e-06	1.3804	0.0012351
CD1E	1	q23.1	NA	NA	NA	1	NA	NA	Inf	1
F11R	1	q23.3	0.067988	1	0.027781	1	0.21658	0.075952	0.25684	0.035683
ACTR2	2	p14	-0.020513	1	-0.082539	0.85615	-0.19756	0.084278	-0.13541	0.40673
PRKCE	2	p21	0.3203	1	-0.0091452	1	0.36653	0.44121	0.69638	0.029488
ROCK2	2	p25.1	-0.00011621	1	0.18426	0.33558	-0.13726	0.39505	-0.321	0.010173
ACTR3	2	q14.1	-0.076454	1	-0.28565	0.037718	-0.54834	2.3021e-08	-0.33895	0.0030717
TUBA3D	2	q21.1	-1.0101	1	-1.6712	1	0.18653	1	0.85524	1
TUBA3E	2	q21.1	-1.8829	1	Inf	1	1.7339	0.74242	NA	1
MPP4	2	q33.1	-0.93234	1	-1.5546	1	0.79268	1	1.4149	1
PRKAG3	2	q35	NA	NA	NA	1	NA	NA	Inf	1
TUBA4A	2	q35	0.12041	1	-0.32931	0.032469	-0.64494	3.5203e-08	-0.19503	0.26234
MAGI1	3	p14.1	-0.086785	1	-0.31938	0.018399	-0.35435	0.00085391	-0.12147	0.53208
CACNA1D	3	p21.1	-0.51309	1	-0.23199	1	0.047281	1	-0.23328	0.99658
RHOA	3	p21.31	-0.00031127	1	-0.038763	1	-0.031157	0.99781	0.0073642	1
MYH15	3	q13.13	-0.15074	1	0.48593	1	0.065898	1	-0.56794	1
HCLS1	3	q13.33	0.628	1	0.84863	0.040275	0.42691	0.42485	0.206	0.85715
AMOTL2	3	q22.2	0.57745	1	-0.21673	0.6226	-1.0418	1.2414e-21	-0.24704	0.084267
CLDN18	3	q22.3	NA	NA	NA	NA	NA	NA	NA	NA
PRKCI	3	q26.2	0.0055667	1	-0.2716	0.054488	-0.18599	0.11945	0.091402	0.74208
CLDN1	3	q28	-0.53178	1	-1.75	1.764e-18	-0.66677	0.0034286	0.55231	0.017124
CLDN16	3	q28	0.1268	1	3.6017	1.282e-08	6.1887	5.4949e-11	2.7144	0.61236
DLG1	3	q29	-0.021089	1	-0.04898	1	-0.13646	0.35879	-0.10839	0.6536
PPP2R2C	4	p16.1	0.19186	1	-0.16377	0.65114	-0.34882	0.044016	0.0068966	1
MAPK10	4	q21.3	-0.030695	1	-0.19514	0.77798	0.062884	1	0.22789	0.63777
RAPGEF2	4	q32.1	-0.081386	1	-0.19011	0.28367	-0.024606	1	0.084362	0.79393
CLDN22	4	q35.1	Inf	1	-1.0155	1	NA	NA	Inf	1
CLDN24	4	q35.1	NA	1	NA	NA	Inf	1	NA	NA
PRKAA1	5	p13.1	0.031533	1	-0.14857	0.6678	-0.14357	0.37986	0.036858	1
MAP3K1	5	q11.2	-0.054923	1	-0.25328	0.17865	-0.29292	0.028109	-0.094425	0.78912
MARVELD2	5	q13.2	0.13326	1	-0.24808	0.43812	-0.034578	1	0.34649	0.019732
OCLN	5	q13.2	-0.10514	1	-0.31597	0.038778	-0.58469	1.0563e-07	-0.37351	0.0027066
HSPA4	5	q31.1	0.07016	1	-0.039788	1	-0.12071	0.4179	-0.010448	1
PPP2CA	5	q31.1	-0.076034	1	-0.065576	0.98469	-0.23758	0.03771	-0.24782	0.04573
RAPGEF6	5	q31.1	0.019372	1	-0.13792	0.8093	-0.13588	0.64564	0.021915	1
RAPGEF6	5	q31.1	0.019372	1	-0.13792	0.8093	-0.13588	0.64564	0.021915	1
PPP2R2B	5	q32	-0.10384	1	0.096773	0.85875	0.45111	0.0001191	0.25056	0.080668
SYNPO	5	q33.1	0.1198	1	-0.1833	0.78865	0.95232	0.00048291	1.2556	6.3675e-07
MAPK9	5	q35.3	0.022424	1	-0.060981	1	-0.054918	0.91089	0.028831	1
TJAP1	6	p21.1	-0.049811	1	0.23678	0.19453	0.052801	0.9385	-0.23304	0.14345
BVES	6	q21	-0.040664	1	0.40874	0.067051	0.89497	5.4867e-07	0.44569	0.05605
MAP3K5	6	q23.3	0.2148	1	-0.54038	0.04184	-0.47911	0.085074	0.27588	0.47984
CLDN20	6	q25.3	NA	NA	NA	1	NA	NA	Inf	1
EZR	6	q25.3	0.017482	1	0.16406	0.37091	-0.3259	0.011719	-0.47189	0.00017247
AFDN	6	q27	-0.059878	1	-0.20499	0.21053	-0.35811	0.00048403	-0.21258	0.097265
ACTB	7	p22.1	0.11303	1	-0.49895	0.00023724	-0.80252	7.9022e-18	-0.19003	0.15907
RAC1	7	p22.1	0.006	1	0.040275	1	0.015892	1	-0.018391	1
MICALL2	7	p22.3	-0.17889	1	-0.070228	1	0.44684	0.16477	0.33911	0.33292
CLDN3	7	q11.23	0.40823	1	-0.22638	0.84492	0.30649	0.4556	0.94147	0.034942
CLDN4	7	q11.23	0.32319	1	0.17358	0.90974	0.58903	0.001015	0.73845	4.4742e-05
CLDN15	7	q22.1	0.10502	1	0.50468	0.20061	0.72587	0.16611	0.3279	0.66501
CFTR	7	q31.2	-0.53479	1	-0.85781	0.075563	-0.73272	0.066421	-0.409	0.45948
ACTR3B	7	q36.1	-0.072989	1	-0.071121	0.99456	0.1395	0.47345	0.13775	0.56485
ACTR3C	7	q36.1	-1.8098	1	-3.1877	0.058387	-2.8478	0.00020348	-1.4734	0.056197
PRKAG2	7	q36.1	0.13991	1	-0.19037	0.43651	-0.27765	0.073714	0.052875	1
PPP2CB	8	p12	0.06001	1	-0.0018001	1	-0.065864	0.80724	-0.0040813	1
PPP2R2A	8	p21.2	0.04081	1	-0.12814	0.61844	-0.17129	0.17614	-0.0021829	1
CLDN23	8	p23.1	0.61865	1	0.70056	0.85737	-0.099744	1	-0.17857	1
GATA4	8	p23.1	0.94141	1	1.4695	0.20148	0.52252	0.98226	-0.0047345	1
MPDZ	9	p23	0.11141	1	-0.08265	0.91901	-0.02266	1	0.17173	0.30759
PRKACG	9	q21.11	NA	NA	NA	1	NA	NA	Inf	1
TJP2	9	q21.11	-0.072215	1	-0.34555	0.0087285	-0.54958	5.8732e-08	-0.27582	0.023972
EPB41L4B	9	q31.3	-0.026667	1	-0.19567	0.32846	-0.21881	0.098897	-0.049752	1
PARD3	10	p11.21	0.040746	1	-0.34264	0.01228	-0.44798	2.1361e-05	-0.064326	0.90978
ITGB1	10	p11.22	0.098952	1	-0.069564	0.94194	-0.16095	0.20029	0.0078281	1
TUBAL3	10	p15.1	-0.97694	1	-0.011008	1	Inf	0.19866	Inf	0.73208
MAPK8	10	q11.22	-0.054238	1	-0.1489	0.508	-0.11271	0.49702	-0.017757	1
PPP2R2D	10	q26.3	-0.10862	1	-0.074273	0.98369	-0.046357	0.99781	-0.080598	0.88569
CCND1	11	q13.3	0.10395	1	0.10832	0.88283	-0.54266	1.006e-05	-0.54643	6.9972e-05
CTTN	11	q13.3	-0.10914	1	0.13921	0.7874	-0.28241	0.083058	-0.53002	3.7873e-05
DLG2	11	q14.1	0.28516	1	0.16358	0.76969	0.50461	0.041947	0.62629	0.008544
AMOTL1	11	q21	-0.091674	1	0.22031	0.23052	0.17477	0.18731	-0.13654	0.45584
RDX	11	q22.3	-0.030642	1	0.091086	0.83801	0.010322	1	-0.11114	0.59984
PPP2R1B	11	q23.1	-0.20947	1	-0.45706	0.0065082	-0.81481	2.7081e-11	-0.56656	2.9571e-05
CLDN25	11	q23.2	NA	NA	NA	NA	NA	NA	NA	NA
JAM3	11	q25	-0.0018185	1	-0.033978	1	0.038011	1	0.070121	0.90856
YBX3	12	p13.2	0.039796	1	0.49367	2.6739e-05	0.29787	0.0051335	-0.15585	0.31115
PRKAG1	12	q13.12	0.15967	1	0.64881	1.8302e-07	0.60744	8.0617e-08	0.11846	0.65436
TUBA1A	12	q13.12	-0.14806	1	-0.34773	0.046161	-0.55594	1.6453e-08	-0.35558	0.0015092
TUBA1B	12	q13.12	0.034233	1	0.27042	0.048589	0.092551	0.59431	-0.14324	0.35921
TUBA1C	12	q13.12	0.047467	1	0.48451	0.00047247	0.2879	0.0055351	-0.14871	0.34251
MYL6	12	q13.2	-0.0037568	1	0.3887	0.013247	-0.05052	0.94233	-0.44295	0.0083937
MYL6B	12	q13.2	-0.12688	1	0.2325	0.18665	0.43605	0.00029256	0.076724	0.94895
CDK4	12	q14.1	-0.086575	1	0.49352	0.0044666	0.25754	0.026681	-0.32221	0.013502
MYL2	12	q24.11	0.9651	1	0.83189	1	-0.21302	1	-0.068225	1
PRKAB1	12	q24.23	-0.017286	1	0.79281	9.1282e-10	0.63577	5.8732e-08	-0.17384	0.40292
TUBA3C	13	q12.11	NA	NA	NA	NA	NA	1	NA	1
CLDN10	13	q32.1	-0.051346	1	-0.25584	0.14959	0.056335	0.99781	0.26091	0.10262
MPP5	14	q23.3	0.024382	1	-0.13397	0.65543	-0.049425	0.96627	0.10897	0.708
ACTN1	14	q24.1	-0.042821	1	-0.065839	0.97932	-0.36937	0.00041513	-0.34574	0.0024753
TJP1	15	q13.1	0.014508	1	-0.33075	0.012458	-0.58556	2.6151e-09	-0.2399	0.055199
CGNL1	15	q21.3	0.097945	1	-0.15647	0.83217	-0.12669	0.4401	0.12786	0.81302
NEDD4	15	q21.3	-0.23069	1	0.56182	1.5862e-05	0.41777	0.00027824	-0.37406	0.0050959
RAB8B	15	q22.2	0.035814	1	-0.0098405	1	0.022978	1	0.069071	0.90645
WHAMM	15	q25.2	0.14583	1	0.46435	0.025698	0.63687	0.0020939	0.318	0.25162
ARHGAP17	16	p12.1	-0.012943	1	0.13346	0.6207	0.02426	1	-0.12143	0.59198
MYH11	16	p13.11	-0.17747	1	0.16411	1	0.21525	0.78616	-0.12562	1
CLDN6	16	p13.3	-0.049104	1	-0.49256	0.00042141	-0.69982	3.4333e-13	-0.25581	0.033507
CLDN9	16	p13.3	-0.11569	1	-1.7857	0.010273	-1.2153	0.15037	0.45684	0.75862
PARD6A	16	q22.1	-0.32201	1	-1.4232	3.1192e-09	-1.1491	9.8592e-07	-0.047807	1
MARVELD3	16	q22.2	-0.048148	1	-0.0070954	1	-0.25024	0.067614	-0.2907	0.042517
LLGL1	17	p11.2	0.033337	1	-0.29932	0.09667	-0.37827	0.016259	-0.044506	1
CLDN7	17	p13.1	-0.0066919	1	0.020908	1	0.026611	1	-0.00076393	1
MYH1	17	p13.1	NA	1	NA	NA	-1.1052	0.93639	NA	0.37201
MYH10	17	p13.1	-0.034951	1	-0.2746	0.046744	-0.5082	1.6834e-07	-0.26811	0.022549
MYH13	17	p13.1	0.80349	1	2.5043	0.92482	-1.1622	0.93746	-2.8583	0.59771
MYH2	17	p13.1	0.29319	1	-2.1932	1.0907e-14	-2.3529	1.3756e-09	0.13462	0.96229
MYH3	17	p13.1	0.40821	1	1.4139	7.2184e-10	0.75226	0.0028817	-0.25309	0.7068
MYH4	17	p13.1	Inf	1	Inf	1	NA	NA	NA	NA
MYH8	17	p13.1	-0.6091	1	-1.5762	0.90667	-0.56256	1	0.40461	1
ERBB2	17	q12	-0.32345	1	0.30198	0.7784	0.19691	0.58055	-0.42735	0.054833
LLGL2	17	q25.1	0.10954	1	0.2416	0.14437	0.4836	0.00024564	0.35242	0.008836
ACTG1	17	q25.3	0.12158	1	-0.0016177	1	-0.15635	0.2329	-0.032762	1
MYL12A	18	p11.31	0.10334	1	-0.053404	1	-0.13645	0.3222	0.020255	1
MYL12B	18	p11.31	0.046664	1	0.0049711	1	0.020617	1	0.062218	0.91982
ROCK1	18	q11.1	-0.013945	1	0.12866	0.63274	0.18727	0.16013	0.044824	1
NEDD4L	18	q21.31	0.028977	1	-0.42488	0.00081202	-0.5643	5.2202e-08	-0.11	0.61624
PARD6G	18	q23	0.044839	1	-0.070564	1	-0.045229	1	0.070248	0.96815
RAB8A	19	p13.11	0.06727	1	-0.01064	1	-0.29294	0.016479	-0.21478	0.14136
PRKACA	19	p13.12	-0.048487	1	-0.04067	1	0.14661	0.36433	0.13912	0.49689
ARHGEF18	19	p13.2	0.014615	1	0.0082587	1	-0.070768	0.95754	-0.064164	1
ARHGEF18	19	p13.2	0.014615	1	0.0082587	1	-0.070768	0.95754	-0.064164	1
MAP2K7	19	p13.2	0.0089693	1	-0.0026399	1	-0.023658	1	-0.011471	1
CRB3	19	p13.3	0.093001	1	-0.063238	1	-0.00073761	1	0.15602	0.66464
STK11	19	p13.3	0.032329	1	-0.16306	0.47888	-0.031977	1	0.16417	0.33858
TJP3	19	p13.3	0.20558	1	-1.2491	0.00019068	-0.41038	0.071142	1.0442	0.0029477
ACTN4	19	q13.2	0.097098	1	-0.1705	0.37091	-0.46331	4.1873e-06	-0.19509	0.14606
SYMPK	19	q13.32	0.039362	1	0.028443	1	0.066084	0.83376	0.077496	0.85493
VASP	19	q13.32	-0.096575	1	-0.23497	0.24353	-0.28935	0.01195	-0.1504	0.36593
MYH14	19	q13.33	0.098312	1	2.9599	2.0564e-91	3.5433	1.3352e-121	0.68213	0.023657
PPP2R1A	19	q13.41	0.039563	1	-0.36349	0.0043812	-0.38514	0.00019742	0.01829	1
PCNA	20	p12.3	0.059267	1	-0.040429	1	-0.22053	0.055573	-0.12077	0.51159
MYH7B	20	q11.22	0.70009	1	-0.50017	0.92457	0.47847	0.9253	1.679	0.27105
MYL9	20	q11.23	-0.11982	1	-1.1075	0.0021384	-1.9796	1.9596e-14	-0.99159	0.00065962
SRC	20	q11.23	-0.0056539	1	0.095991	0.85527	0.071953	0.82935	-0.028722	1
PARD6B	20	q13.13	0.35125	1	0.038223	1	0.075579	0.97688	0.38857	0.032569
CLDN17	21	q21.3	NA	NA	NA	NA	NA	NA	NA	NA
JAM2	21	q21.3	-0.15585	1	-0.77865	0.00037978	-0.14256	0.8158	0.48033	0.044486
CLDN8	21	q22.11	NA	NA	NA	NA	NA	NA	NA	NA
TIAM1	21	q22.11	0.041552	1	-0.020861	1	0.053673	0.92045	0.11661	0.6247
CLDN14	21	q22.13	2.0028	1	0.93587	1	-0.16532	1	0.90315	1
IGSF5	21	q22.2	0.033997	1	-1.4472	0.0027142	-0.89015	0.12312	0.59096	0.2648
CLDN5	22	q11.21	-0.018021	1	0.2466	0.92481	1.3398	0.0082014	1.0753	0.085093
TUBA8	22	q11.21	-0.85688	1	0.096748	1	1.0552	0.89353	0.10366	1
NF2	22	q12.2	0.098122	1	0.010036	1	-0.082649	0.84216	0.0057067	1
MYH9	22	q12.3	0.09826	1	-0.18197	0.31108	-0.469	2.0223e-06	-0.18824	0.15952
WAS	X	p11.23	0.057904	1	0.63142	0.48912	1.687	0.011031	1.1142	0.53745
MSN	X	q12	0.021766	1	0.45991	0.0001012	0.66197	5.6113e-12	0.22428	0.075902
DLG3	X	q13.1	-0.02178	1	-0.017185	1	-0.016379	1	-0.020713	1
CLDN2	X	q22.3	NA	NA	NA	NA	NA	NA	NA	NA
RAP2C	X	q26.2	-0.10427	1	-0.1787	0.34924	-0.17849	0.18774	-0.10368	0.67903

## Sheet: Ribosome biogenesis
			Winner Co-culture vs Winner Separate		Winner Co-culture vs Loser Co-culture		Winner Separate vs Loser Separate		Loser Co-culture vs Loser Separate
Gene ID	Chromosome	Band	log2FoldChange	padj	log2FoldChange	padj	log2FoldChange	padj	log2FoldChange	padj
RPL5	1	p22.1	0.028566	1	-0.24237	0.092852	-0.30366	0.002804	-0.032789	1
AC099336.2	1	q32.1	Inf	1	0.30752	1	#NAME?	0.030577	-0.92385	0.83664
RPL31	2	q11.2	0.04259	1	-0.21272	0.17184	-0.31866	0.0036381	-0.063614	0.90645
MRPL35	2	p11.2	0.047966	1	0.10018	0.84366	-0.27564	0.03103	-0.32759	0.041023
RPS27A	2	p16.1	-0.033059	1	-0.19045	0.35803	-0.24902	0.018252	-0.092017	0.81384
RPS7	2	p25.3	0.069512	1	-0.2677	0.050114	-0.3595	0.00030353	-0.022502	1
RPL37A	2	q35	0.066677	1	-0.14396	0.56935	-0.38185	0.010691	-0.17159	0.44457
AC073415.1	2	q13	0.42365	1	0.060538	1	-1.0834	0.04306	-0.7181	0.29795
RPL24	3	q12.3	0.021488	1	-0.22744	0.12076	-0.2429	0.023646	0.0059944	1
MRPL3	3	q22.1	-0.047918	1	-0.066446	0.97834	-0.24945	0.026459	-0.23066	0.069245
RPL32	3	p25.2	0.034651	1	-0.30629	0.017934	-0.38382	0.00011061	-0.04307	1
RPL29	3	p21.2	0.00012797	1	-0.33874	0.007788	-0.34542	0.00070199	-0.0064933	1
RPL15	3	p24.2	0.058298	1	-0.36235	0.0031192	-0.36207	0.00025857	0.058485	0.94405
RPL35A	3	q29	-0.0051921	1	-0.22247	0.13779	-0.32515	0.001368	-0.10802	0.6869
RPL14	3	p22.1	0.081061	1	-0.2851	0.032241	-0.48467	6.1435e-07	-0.11851	0.51907
RPL34	4	q25	-0.021503	1	-0.35545	0.0052631	-0.41788	2.0862e-05	-0.084127	0.76932
RPS3A	4	q31.3	0.02344	1	-0.34979	0.004561	-0.36498	0.00019693	0.0079635	1
RPL9	4	p14	0.0094337	1	-0.23548	0.1328	-0.27012	0.0089062	-0.025537	1
MRPL1	4	q21.1	-0.13791	1	0.25607	0.51832	-0.72218	5.4956e-08	-1.1157	1.6584e-10
RPL37	5	p13.1	0.028295	1	-0.25564	0.063102	-0.36001	0.00030041	-0.076303	0.8474
RPS14	5	q33.1	0.030662	1	-0.14887	0.5663	-0.38789	0.032562	-0.2086	0.4085
RPS10	6	p21.31	-0.20569	1	-0.61748	0.13708	-0.8511	7.2035e-05	-0.43907	0.19369
RPL10A	6	p21.31	-0.016854	1	-0.32139	0.012393	-0.33551	0.00095347	-0.030789	1
RPS18	6	p21.32	0.030896	1	-0.24824	0.075275	-0.27224	0.0085208	0.0067078	1
MRPL32	7	p14.1	-0.026977	1	-0.021646	1	-0.3769	0.00087012	-0.38198	0.0073434
MRPS17	7	p11.2	0.11007	1	-0.12641	0.94808	-0.56425	0.0036177	-0.32697	0.17377
MRPL15	8	q11.23	-0.078748	1	-0.077327	0.93056	-0.55834	2.8485e-05	-0.55964	0.00042184
RPL7	8	q21.11	0.022893	1	-0.33372	0.02315	-0.49876	0.0023523	-0.1425	0.65182
RPL8	8	q24.3	0.037069	1	-0.19536	0.22242	-0.24196	0.027921	-0.0094142	1
RPL35	9	q33.3	0.010116	1	-0.21298	0.16677	-0.34865	0.00059783	-0.12551	0.46785
RPS6	9	p22.1	0.043928	1	-0.34382	0.0057173	-0.45336	2.3614e-06	-0.065695	0.89786
RPL7A	9	q34.2	0.088488	1	-0.32942	0.0089401	-0.33556	0.00076758	0.082285	0.7764
RPL12	9	q33.3	0.094828	1	-0.27559	0.038149	-0.27031	0.0083486	0.099918	0.64593
RPS24	10	q22.3	0.043075	1	-0.30233	0.019574	-0.40786	2.897e-05	-0.06266	0.90766
RPL27A	11	p15.4	0.063991	1	-0.11241	0.68186	-0.25475	0.017905	-0.078279	0.81384
MRPL11	11	q13.2	-0.065653	1	-0.16912	0.53073	-0.34008	0.0024293	-0.23642	0.094606
MRPL21	11	q13.3	-0.039892	1	0.045495	1	-0.2885	0.027974	-0.37376	0.0052193
RPS2P5	12	q24.23	0.036751	1	-0.37306	0.0080852	-0.39673	0.00078357	0.013356	1
RPL21	13	q12.2	0.0094104	1	-0.10468	0.78383	-0.21496	0.046823	-0.10119	0.67256
RPL36AL	14	q21.3	-0.0076794	1	-0.023441	1	-0.26541	0.021239	-0.24952	0.18361
RPL4	15	q22.31	0.095858	1	-0.24567	0.085487	-0.29438	0.0041574	0.047199	1
RPS27L	15	q22.2	0.13538	1	-0.31894	0.074919	-0.36123	0.0027746	0.092936	0.79294
RPS3AP6	15	q22.2	0.64812	1	-0.25681	0.52591	-0.59893	0.037207	0.30591	0.39238
RPS2	16	p13.3	0.030092	1	-0.35952	0.0036993	-0.36123	0.00032774	0.028537	1
RPL13	16	q24.3	0.085341	1	-0.33003	0.010089	-0.24614	0.025712	0.16956	0.22142
RPL26	17	p13.1	0.16229	1	0.060411	1	-0.5559	1.4675e-05	-0.45371	0.0014154
RPS2P46	17	p11.2	-0.12756	1	-0.31028	0.036216	-0.28039	0.010168	-0.098133	0.68226
RPS19	19	q13.2	0.10145	1	-0.25141	0.080627	-0.27187	0.011354	0.081238	0.79155
RPL18A	19	p13.11	0.10025	1	-0.19585	0.22984	-0.24235	0.028299	0.053972	0.96548
RPS15	19	p13.3	0.1144	1	-0.15482	0.4262	-0.28228	0.0087537	-0.012893	1
RPL36	19	p13.3	0.048353	1	-0.17362	0.33262	-0.26114	0.017978	-0.039011	1
RPS11	19	q13.33	0.064329	1	-0.2276	0.11958	-0.24083	0.025406	0.050969	0.99125
RPL13A	19	q13.33	0.098022	1	-0.4356	0.00022113	-0.42118	1.3882e-05	0.11233	0.55601
RPS9	19	q13.42	0.035328	1	-0.36721	0.0031955	-0.38359	0.00013475	0.019109	1
RPSAP58	19	p12	0.17875	1	-0.709	0.038444	-1.2772	0.00027843	-0.38963	0.38842
MRPS6	21	q22.11	0.038451	1	-0.183	0.48213	-0.2532	0.045234	-0.031782	1
RPL3	22	q13.1	0.097348	1	-0.45967	8.2373e-05	-0.33356	0.00085974	0.22355	0.070534
RPS4X	X	q13.1	-0.027035	1	-0.98796	3.3634e-20	-1.0447	4.5674e-30	-0.083835	0.7724
RPL39	X	q24	0.035441	1	-0.4128	0.0011609	-0.50462	1.3317e-07	-0.05663	0.95738
