# Supplementary material for: Genetically variant human pluripotent stem cells selectively eliminate wild-type counterparts through YAP-mediated cell competition
Source: Dev Cell. 2021 Sep 13;56(17):2455–2470.e10. doi: 10.1016/j.devcel.2021.07.019 (PMC8443275; doi:10.1016/j.devcel.2021.07.019)
Supplement: Table S2. Differentially expressed genes in the Hippo signaling pathway between loser and winner cells in separate and co-culture conditions, related to Figure 5 [file mmc3.xlsx]

## Sheet: Hippo signalling pathway
			Winner Co-culture vs Winner Separate		Winner Co-culture vs Loser Co-culture		Winner Separate vs Loser Separate		Loser Co-culture vs Loser Separate
Gene ID	Chromosome	Band	log2FoldChange	padj	log2FoldChange	padj	log2FoldChange	padj	log2FoldChange	padj
PATJ	1	p31.3	0.03899	1	0.60119	0.0038781	0.57806	0.00014237	0.015781	1
BMP8B	1	p34.2	0.25385	1	0.95908	0.049279	1.9712	9.6319e-06	1.2659	0.051245
TP73	1	p36.32	0.38294	1	0.62237	0.012793	1.8292	3.6419e-12	1.5903	2.1724e-07
PRKCZ	1	p36.33	0.10938	1	0.48522	0.00039018	0.47219	9.8217e-05	0.096647	0.78957
DVL1	1	p36.33	0.035063	1	0.54935	1.4047e-05	0.56097	0.00070227	0.047536	1
TGFB2	1	q41	0.05038	1	-2.0264	3.2939e-10	-2.2402	0.00076888	-0.16358	1
TGFB2	1	q41	0.05038	1	-2.0264	3.2939e-10	-2.2402	0.00076888	-0.16358	1
WNT9A	1	q42.13	0.39373	1	0.56651	0.015602	0.32625	0.2643	0.15412	0.90645
CTNNA2	2	p12	-0.080599	1	-0.7107	0.0067501	0.11376	0.91817	0.7438	1.7702e-05
ID2	2	p25.1	0.22868	1	-1.1873	4.4616e-05	-0.86731	2.2356e-05	0.54845	0.089466
GLI2	2	q14.2	-0.044907	1	-0.284	0.077422	-0.59932	0.00027056	-0.35928	0.022741
FZD7	2	q33.1	-0.035803	1	-0.9272	2.9381e-07	-1.2124	6.097e-38	-0.32019	0.027705
BMPR2	2	q33.1	0.11184	1	-0.32609	0.028847	-0.30751	0.014026	0.13067	0.54247
FZD7	2	q33.1	-0.035803	1	-0.9272	2.9381e-07	-1.2124	6.097e-38	-0.32019	0.027705
BMPR2	2	q33.1	0.11184	1	-0.32609	0.028847	-0.30751	0.014026	0.13067	0.54247
FZD5	2	q33.3	-0.074664	1	-0.60589	1.3281e-06	-0.67945	2.1444e-11	-0.14802	0.37531
WNT5A	3	p14.3	-0.23714	1	-0.99294	6.9876e-08	-0.81288	5.9582e-05	-0.056726	1
WNT5A	3	p14.3	-0.23714	1	-0.99294	6.9876e-08	-0.81288	5.9582e-05	-0.056726	1
LIMD1	3	p21.31	0.016416	1	-0.16036	0.4868	-0.36439	0.0029258	-0.18724	0.28062
PPP2R2C	4	p16.1	0.19186	1	-0.16377	0.65114	-0.34882	0.044016	0.0068966	1
AFP	4	q13.3	-0.38303	1	-1.6345	0.013489	-2.6731	8.7207e-27	-1.4203	2.7386e-07
SMAD1	4	q31.21	-0.080167	1	-0.098047	0.92798	-0.45543	0.00080806	-0.43681	0.0030216
APC	5	q22.2	-0.25621	1	-0.32354	0.035455	-0.56402	9.2002e-07	-0.49611	0.00052667
TCF7	5	q31.1	-0.20831	1	-0.44862	0.037707	-0.19977	0.51199	0.040788	1
PPP2CA	5	q31.1	-0.076034	1	-0.065576	0.98469	-0.23758	0.03771	-0.24782	0.04573
FGF1	5	q31.3	-1.5817	1	-2.513	0.19749	-1.7382	0.018433	-0.80992	0.4024
WWC1	5	q34	0.13086	1	-0.2296	0.18186	-0.34575	0.0041524	0.015071	1
TEAD3	6	p21.31	-0.0029752	1	-0.55559	5.0426e-05	-0.75177	2.0155e-10	-0.19876	0.27071
CTGF	6	q23.2	1.3336	1	-1.2981	0.001352	-2.685	8.4321e-17	-0.053384	1
ACTB	7	p22.1	0.11303	1	-0.49895	0.00023724	-0.80252	7.9022e-18	-0.19003	0.15907
YWHAG	7	q11.23	-0.0053298	1	-0.04086	1	-0.37977	0.00018665	-0.34381	0.0020836
SERPINE1	7	q22.1	0.062059	1	0.56703	0.64844	-1.4125	0.040999	-1.9161	0.013351
WNT16	7	q31.31	1.0149	1	1.852	0.018892	-0.096784	1	-0.93709	0.69243
FZD3	8	p21.1	0.014954	1	-0.44963	0.00029164	-0.34101	0.0016793	0.12388	0.51818
FZD6	8	q22.3	0.030453	1	-0.53183	0.040768	-0.42926	0.061675	0.13315	0.81498
YWHAZ	8	q22.3	-0.022053	1	-0.15873	0.40023	-0.23658	0.029168	-0.099717	0.65539
MYC	8	q24.21	0.14577	1	-0.6272	0.024716	-1.083	3.7806e-13	-0.30928	0.065197
CRB2	9	q33.3	-0.27715	1	-0.86814	0.00012735	-0.58386	0.030554	0.0082739	1
PARD3	10	p11.21	0.040746	1	-0.34264	0.01228	-0.44798	2.1361e-05	-0.064326	0.90978
CTNNA3	10	q21.3	-0.015073	1	0.6547	0.032774	0.59307	0.21019	-0.07507	1
BMPR1A	10	q23.2	0.048129	1	-0.084948	0.88283	-0.29008	0.0095167	-0.15664	0.32351
WNT8B	10	q24.31	0.082698	1	-1.8416	0.0011356	0.1521	1	2.0769	0.00057832
TCF7L2	10	q25.2	0.048865	1	-0.47467	0.028651	-0.43931	3.4141e-05	0.084336	0.95102
TEAD1	11	p15.3	0.0095546	1	-0.55206	0.0003241	-0.3026	0.0097962	0.25933	0.11335
CCND1	11	q13.3	0.10395	1	0.10832	0.88283	-0.54266	1.006e-05	-0.54643	6.9972e-05
FZD4	11	q14.2	-0.10059	1	-0.69675	1.1901e-05	-0.28722	0.076624	0.30967	0.047268
YAP1	11	q22.1	-0.091509	1	-0.26042	0.066332	-0.34596	0.00084801	-0.17677	0.21487
PPP2R1B	11	q23.1	-0.20947	1	-0.45706	0.0065082	-0.81481	2.7081e-11	-0.56656	2.9571e-05
WNT5B	12	p13.33	0.11186	1	1.7424	5.2292e-11	1.4171	1.3326e-07	-0.21399	1
PPP1CC	12	q24.11	-0.0014815	1	0.36048	0.004021	0.54805	1.8544e-08	0.18599	0.17159
AJUBA	14	q11.2	0.14656	1	-0.27833	0.54415	-0.79356	2.9421e-09	-0.36867	0.051579
FRMD6	14	q22.1	0.061402	1	-0.40563	0.0076061	-0.39326	0.011798	0.07437	0.93521
SAV1	14	q22.1	0.07172	1	-0.30131	0.028339	-0.29161	0.0080986	0.081499	0.81384
FRMD6	14	q22.1	0.061402	1	-0.40563	0.0076061	-0.39326	0.011798	0.07437	0.93521
SAV1	14	q22.1	0.07172	1	-0.30131	0.028339	-0.29161	0.0080986	0.081499	0.81384
BMP4	14	q22.2	-0.30582	1	-0.92866	0.00092213	-0.69751	0.0092866	-0.075086	1
SMAD3	15	q22.33	-0.082999	1	-0.36584	0.015025	-0.19838	0.17901	0.084835	0.8748
PARD6A	16	q22.1	-0.32201	1	-1.4232	3.1192e-09	-1.1491	9.8592e-07	-0.047807	1
LLGL1	17	p11.2	0.033337	1	-0.29932	0.09667	-0.37827	0.016259	-0.044506	1
DLG4	17	p13.1	-0.059819	1	-0.33236	0.022392	0.19665	0.1998	0.46968	0.00015967
YWHAE	17	p13.3	0.031469	1	-0.25538	0.069484	-0.29144	0.0045513	-0.0045791	1
FZD2	17	q21.31	-0.012054	1	0.48051	0.034926	0.92197	7.1046e-09	0.42973	0.0036867
BIRC5	17	q25.3	0.045453	1	0.35954	0.0048485	0.35066	0.0011083	0.036718	1
CSNK1D	17	q25.3	-0.057324	1	0.32484	0.014917	0.12194	0.408	-0.25954	0.040197
TGFB1	19	q13.2	-0.14836	1	-0.48566	0.060138	-0.37942	0.042307	-0.041782	1
BBC3	19	q13.32	0.67129	1	-0.77888	0.0077325	-0.50781	0.0070878	0.94253	0.00028198
TEAD2	19	q13.33	-0.22396	1	-0.3826	0.041482	-0.64396	2.2611e-10	-0.48487	1.8442e-05
PPP2R1A	19	q13.41	0.039563	1	-0.36349	0.0043812	-0.38514	0.00019742	0.01829	1
BMP2	20	p12.3	0.015614	1	-0.71884	0.0025635	-1.1064	0.00031677	-0.37074	0.37996
ID1	20	q11.21	0.022422	1	-0.57845	0.37675	-0.88279	4.9881e-05	-0.28072	0.43096
YWHAB	20	q13.12	-0.012751	1	-0.16417	0.39792	-0.38855	0.00012405	-0.23684	0.05443
YWHAH	22	q12.3	0.040459	1	-0.35047	0.0070081	-0.63115	1.6578e-10	-0.23994	0.058706
CSNK1E	22	q13.1	0.19204	1	-0.3683	0.0066969	-0.27431	0.01473	0.28637	0.025202
